# Supplementary material for: Intrinsically Disordered Flanking Regions Increase the Affinity of a Transcriptional Coactivator Interaction across Vertebrates
Source: Biochemistry. 2023 Aug 30;62(18):2710–6. doi: 10.1021/acs.biochem.3c00285 (PMC10515491; doi:10.1021/acs.biochem.3c00285)
Supplement: Supplementary file 2 — bi3c00285_si_002.xlsx [file bi3c00285_si_002.xlsx]

## Sheet: Summary table
	Variant	kon	Error	koff (s-1)	Error	koff 2 (s-1)	Error		Kd (nM)	Error	Fold change (CID vs N-CID-C)
	C. milii NCOA3
	N-CID-C	43	2.9	3.7835	0.278019	0.417717	0.1703		87.9884	8.77593
	CID	25.1	1.5	6.52837	0.0602398	0.701771	0.0370665		260.094	15.7277	2.956
	D. rerio NCOA1
	N-CID-C	48.6	6.6	0.716462	0.017846				14.742	2.0354
	CID	34.9	1.7	1.53892	0.0095417				44.095	2.16523	2.99111
	D. rerio NCOA2
	N-CID-C	42.9	1.3	3.51377	0.0205966				81.906	2.52801
	CID	34.6	0.7	5.05832	0.0620486				146.194	3.45889	1.7849
	D. rerio NCOA3
	N-CID-C	31.7	0.8	5.33889	0.162968				168.419	6.67042
	CID	24.3	0.6	7.29075	0.0607907				300.031	7.81917	1.78145
	H. sapiens NCOA1
	N-CID-C	72.4	4.3	0.436187	0.0475947				6.02468	0.748458
	CID	28.6	0.9	1.59376	0.152695				55.7257	5.61959	9.24958
	H. sapiens NCOA3
	N-CID-C	20.8	0.9	2.51311	0.0303872				120.823	5.42819
	CID	13.3	0.4	4.77665	0.0160881				359.146	10.8689	2.97251

## Sheet: Displacement experiment
	C. milii NCOA3
		CID 1		CID 2 (positive)		N-CID-C 1		N-CID-C 2 (positive)
	20	6.25765		0.75636
	30	6.57096		0.675561		3.98009		0.297297
	40	6.48577		0.727981		3.58691		0.538137
		6.52837	0.0602398	0.701771	0.0370665	3.7835	0.278019	0.417717	0.1703
	D. rerio NCOA1
		CID		N-CID-C
	20	1.54596		0.714247
	30	1.54566		0.703843
	40	1.53217		0.729081
		1.53892	0.0095417	0.716462	0.017846
	D. rerio NCOA2
		CID		N-CID-C
	20	5.17887		3.58704
	30	5.1022		3.4992
	40	5.01445		3.52833
		5.05832	0.0620486	3.51377	0.0205966
	D. rerio NCOA3
		CID		N-CID-C
	20	7.31799		5.50047
	30	7.33374		5.45413
	40	7.24777		5.22366
		7.29075	0.0607907	5.33889	0.162968
	H. sapiens NCOA1
		CID		N-CID-C
	20	1.84722		0.53145
	30	1.70173		0.469841
	40	1.48578		0.402532
		1.59376	0.152695	0.436187	0.0475947
	H. sapiens NCOA3
		CID		N-CID-C
	20	4.63986		2.59696
	30	4.76527		2.49162
	40	4.78802		2.5346
		4.77665	0.0160881	2.51311	0.0303872
